# Supplementary material for: Complex Large-Deformation Multimodality Image Registration Network for Image-Guided Radiotherapy of Cervical Cancer
Source: Bioengineering (Basel). 2024 Dec 23;11(12):1304. doi: 10.3390/bioengineering11121304 (PMC11726759; doi:10.3390/bioengineering11121304)
Supplement: Supplementary file 1 [file bioengineering-11-01304-s001.zip]

Archive with 1 entries (1 files):
- bioengineering-3334774-supplementary.pdf
